# Supplementary material for: Dairy By-Products and Lactoferrin Exert Antioxidant and Antigenotoxic Activity on Intestinal and Hepatic Cells
Source: Foods. 2023 May 21;12(10):2073. doi: 10.3390/foods12102073 (PMC10217426; doi:10.3390/foods12102073)
Supplement: Supplementary file 1 [file foods-12-02073-s001.zip]

Archive with 1 entries (1 files):
- foods-2382946-supplementary.pdf
